# Supplementary material for: Nutritional Quality Fingerprinting of Wild and Farmed Cyprinus carpio: A UHPLC-MS/MS-Based Traceability Strategy
Source: Biology (Basel). 2025 Nov 28;14(12):1695. doi: 10.3390/biology14121695 (PMC12730570; doi:10.3390/biology14121695)
Supplement: Supplementary file 1 [file biology-14-01695-s001.zip]

Archive with 1 entries (1 files):
- biology-3934890-supplementary.pdf
